# Supplementary material for: Subduing the influence of PCR inhibitors on amplifying aged, degraded, and low copy number DNA: PCR enhancer cocktail-p and rescue PCR
Source: PLoS One. 2020 Jun 16;15(6):e0234745. doi: 10.1371/journal.pone.0234745 (PMC7297307; doi:10.1371/journal.pone.0234745)
Supplement: S1 Table — Blank cells indicate no DNA amplification and, thus no species identification. Asterisks (*) denote samples for which the reverse sequence failed, but where species identification was still possible. Dagger (†) denotes samples for which the forward sequence failed, but where species identification was still possible. Double dagger (‡) denotes a sequence with a gap in the center, but where species identification was still possible. Section sign (§) indicates the observation of possible post-mortem damage in the sequence at the position(s) noted relative to a rainbow trout mitochondrial genome reference sequence [Genbank accession DQ288271; 35]. To aid in interpreting this table a few examples are worth detailing. For example, weighing 51.3 mg, sample 44–1 required two rounds of repeat silica extraction to sufficiently remove inhibition and was identified as Chinook salmon with standard PCR, but failed to amplify with any other treatment (dilution, PEC-P, or rescue PCR). In a second example, the full concentration eluate of sample 597–6 was deemed to be uninhibited and was uniquely identified as Chinook salmon when the 1:10 eluate was amplified with rescue PCR. This amplicon revealed possible damage with a C>T “transition” observed at np 610. In the last example, the full concentration eluate of sample 1501–2 was deemed to be uninhibited. Species identification of this sample was possible using standard PCR on the 1:10 dilute eluate and at full concentration using PEC-P and rescue PCR. The amplicon produced from the 1:10 dilute eluate revealed G>A damage at np 687. (XLSX) [file pone.0234745.s001.xlsx]

## Sheet: Sheet1
		Number of Repeat Silica Extractions	Standard PCR		PEC-P		Rescue PCR
Sample Name	Mass (mg)		full concentration	01:10:00	full concentration	01:10:00	full concentration	01:10:00
44-1	51.3	2	Chinook
44-2	32.3	1
44-3	54.5	2
44-4	41.1	0		Chinook	Chinook	Chinook		Chinook*
132-1	43.2	0	Chinook	Chinook	Chinook	Chinook	Chinook	Chinook*
132-2	not recorded	2	Chinook		Chinook	Chinook	Chinook*
132-3	34.4	0
172-1	30.8	3
219-1	32.4	0	Chinook with 711C				Chinook with 711C	Chinook with 711C
219-2	41.9	0		Chinook	Chinook	Chinook	Chinook*	Chinook
219-3	40.2	0	Chinook	Chinook	Chinook	Chinook	Chinook	Chinook
219-4	18.1	0		Chinook	Chinook	Chinook		Chinook
253-1	not recorded	2		Chinook		Chinook
253-2	not recorded	0						Chinook
253-3	23.8	0
597-1	29.3	0	Chinook		Chinook	Chinook		Chinook
597-2	40.8	0	Chinook	Chinook	Chinook	Chinook		Chinook
597-3	20.3	0
597-4	34.4	0				Chinook
597-5	33.7	0		Chinook	Chinook			Chinook
597-6	23.2	0						Chinook with 610T§
597-7	21.1	0		Chinook	Chinook	Chinook		Chinook
799-1	not recorded	1	Chinook		Chinook
833-1	not recorded	2
854-1	not recorded	0		Chinook	Chinook			Chinook
879-1	not recorded	0	Chinook		Chinook	Chinook	Chinook
879-2	50.1	0		Chinook	Chinook	Chinook		Chinook*
913-1	11.9	0	Chinook	Chinook	Chinook	Chinook	Chinook	Chinook
913-2	not recorded	1	Chinook		Chinook		Chinook
952-1	not recorded	0	Chinook		Chinook
952-3	not recorded	0		Chinook	Chinook	Chinook	Chinook
952-4	28.4	1
1002-1	17.9	0			Chinook	Chinook	Chinook	Chinook
1072-1	44	0			Chinook	Chinook		Chinook
1072-2	22.7	0	Chinook	Chinook	Chinook		Chinook
1072-3	40.2	1	Chinook		Chinook		Chinook
1124-1	21.4	0		Chinook	Chinook	Chinook	Chinook	Chinook
1124-2	22.2	0		Chinook	Chinook	Chinook		Chinook
1124-3	not recorded	1	Chinook
1124-4	not recorded	1	Chinook		Chinook		Chinook
1215-1	not recorded	1			Chinook		Chinook
1215-2	not recorded	0		Chinook	Chinook	Chinook		Chinook
1215-3	not recorded	0	Chinook		Chinook	Chinook		Chinook
1215-4	not recorded	1	Chinook		Chinook		Chinook	Chinook
1277-1	not recorded	0	Chinook
1277-2	49.5	0	Chinook	Chinook	Chinook		Chinook*
1277-3	not recorded	0	Rainbow trout	Rainbow trout	Rainbow trout			Rainbow Trout
1310-1	not recorded	0	Chinook		Chinook		Chinook
1310-3	29.5	0		Chinook				Chinook
1366-1	39.6	0		Chinook	Chinook	Chinook		Chinook
1366-2	not recorded	1	Chinook				Chinook	Chinook
1366-3	47	0
1501-1	49.6	3
1501-1.2	54.9	3
1501-2	45.2	0		Chinook with 687A§	Chinook		Chinook
1501-3	49	2			Chinook		Chinook	Chinook
1501-4	22.3	3
1501-5	9.9	3
1572-1	43.8	0
1572-2	33.3	3	Sockeye*
1611-1	24.7	1	Chinook with 626T§
1611-2	12.9	0
1611-3	10.6	0			Chinook	Chinook	Chinook	Chinook
1611-4	17.1	0		Sucker	Sucker		Sucker
1611-5	10.2	0			Chinook†
1626-1	12.5	0	Chinook				Chinook
1626-2	10.5	0	Sucker	Sucker	Sucker		Sucker	Sucker
1626-3	46	0		Chinook	Chinook	Chinook	Chinook	Chinook
1626-4	22	3
1626-5	22.9	1	Chinook
1644-1	not recorded	2
1644-2	not recorded	3
1644-3	not recorded	1	Chinook	Chinook	Chinook	Chinook	Chinook	Chinook
1644-4	not recorded	1		Chinook	Chinook	Chinook		Chinook
1644-5	30	0	Chinook		Chinook*	Chinook	Chinook	Chinook
1657-1	11.2	1	Chinook		Chinook	Chinook	Chinook*
1657-2	22.4	2	Chinook
1657-3	14	0	Chinook		Chinook		Chinook*
1657-4	15.8	1
1657-5	23	0	Sucker	Sucker	Sucker	Sucker		Sucker
1700-1	13.8	0		Chinook	Chinook		Chinook	Chinook
1700-10	not recorded	0	Chinook	Chinook	Chinook		Chinook	Chinook
1700-11	not recorded	0	Chinook‡	Chinook	Chinook	Chinook		Chinook
1700-2	29.8	0			Chinook	Chinook	Chinook
1700-3	29.2	0		Chinook	Chinook	Chinook		Chinook
1700-4	23.3	0		Chinook	Chinook		Chinook
1700-5	30.6	0	Chinook		Chinook	Chinook*	Chinook	Chinook
1700-6	24.6	0	Chinook					Chinook with 640T and 699T§
1700-7	15	0		Chinook				Chinook
1700-8	not recorded	0		Chinook	Chinook	Chinook		Chinook
1700-9	not recorded	0	Chinook	Chinook	Chinook	Chinook	Chinook	Chinook
1724-1	18.6	0	Chinook				Chinook
1738-1	not recorded	3	Chinook	Chinook	Chinook	Chinook	Chinook	Chinook
		Indentifications:	41	37	56	36	38	44
		Negative Results:	52	56	37	57	55	49
		Indentifications:	78		92		82
		Negative Results:	108		94		104
